# Supplementary material for: False Alarms in Consumer Genomics Add to Public Fear and Potential Health Care Burden
Source: J Pers Med. 2020 Oct 23;10(4):187. doi: 10.3390/jpm10040187 (PMC7712761; doi:10.3390/jpm10040187)
Supplement: Supplementary file 1 [file jpm-10-00187-s001.zip]

Archive with 3 entries (3 files):
- Note S1.docx
- Table S1.xlsx
- Table S2-R1.xlsx
