# Supplementary material for: False Alarms in Consumer Genomics Add to Public Fear and Potential Health Care Burden
Source: J Pers Med. 2020 Oct 23;10(4):187. doi: 10.3390/jpm10040187 (PMC7712761; doi:10.3390/jpm10040187)
Supplement: Supplementary file 1 [file jpm-10-00187-s001.zip › Table S1.xlsx]

## Sheet: chip
ID	#array_genotypes	#array_SNV	#ref	#alt	rate_ref>alt	rate_alt1>alt2	Exp_wrong_genotypes	exp_pathogenic_FP	obs_pathogenic	FP_determined_by_bam	true_genotype_annotated_as_pathogenic
hu85ADFB	602355	577585	780256	374914	0.00211414	6.53299e-05	1674.06	11.4	20	12	8
hu9AF7CC	610545	581079	789247	372911	0.000803294	4.88785e-05	652.224	5	13	5	8
huC58DAE	960614	933148	1232369	633927	0.00084861	6.06908e-05	1084.27	3.8	12	5	7
huD3FFCB	960613	930438	1232361	628515	0.00058258	5.15418e-05	750.343	2.6	15	8	7
huCDD5EE*	698179	688413	908073	468753	0.00244367	0.000108193	2269.75	0.2	4	1	3
*Family Tree DNA
ID: ID from PGP
#array_genotypes: number of genotypes from the genotype file
#array_SNV: number of SNVs from the genotype file
#ref: number of reference allele from the true SNV genotypes
#alt: number of alternative allele from the true SNV genotypes
rate_ref>alt: rate of genotyping error from one reference allele to an alternative allele
rate_alt1>alt2: rate of genotyping error from one alternative allele to another alternative allele
Exp_wrong_genotypes: expected wrong SNV genotypes
exp_pathogenic_FP: expected number of pathogenic genotype from the wrong SNV genotypes
obs_pathogenic: pathogenic SNV genotypes from the reported genotypes annotated as pathogenic by Clinvar
FP_determined_by_bam: number of wrong SNV genotypes after verifying BAM files among obs_pathogenic
true_genotype_annotated_as_pathogenic: number of correct SNV genotypes annotated as pathogenic

## Sheet: sequencing
ID	nindel	nsnv	nrefref	nrefalt	naltalt	obs_pathogenic	FP_determined_by_bam	true_genotype_annotated_as_pathogenic
hu85ADFB	1041428	3904153	9344	2432414	1462395	21	0	21
hu9AF7CC	1062610	3953830	8333	2473424	1472073	22	0	22
huC58DAE	1047222	3947575	9721	2460520	1477334	21	2	19
huD3FFCB	1049699	3898117	0	2419046	1479071	21	0	21
huCDD5EE*	1035262	3896939	9319	2440774	1446846	22	1	21
*Family Tree DNA
ID: ID from PGP
nindel: number of indels passed the filters
nsnp: number of SNVs passed the filters
nrefref: number of reference allele homozygotes (SNV only)
nrefalt: number of heterozygote (SNV only)
naltalt: number alternative allele homozygote (SNV only)
obs_pathogenic: pathogenic genotypes from the reported genotypes annotated as pathogenic by Clinvar (SNV only)
FP_determined_by_bam: number of wrong genotypes after verifying BAM files among obs_pathogenic (SNV only)
true_genotype_annotated_as_pathogenic: number of correct genotypes annotated as pathogenic (SNV only)
